# Supplementary material for: A novel insight into neurological disorders through HDAC6 protein–protein interactions
Source: Sci Rep. 2024 Jun 25;14:14666. doi: 10.1038/s41598-024-65094-1 (PMC11199618; doi:10.1038/s41598-024-65094-1)
Supplement: Supplementary file 2 — Supplementary Tables. [file 41598_2024_65094_MOESM2_ESM.xlsx]

## Sheet: Table S1
Table S1 HDAC6-protein interactions that are potentially overlooked in the literature. These potentially overlooked interactions are present in IntAct and/or BioGRID databases but not in our literature-based HDAC6 network.
Ensembl gene ID	Gene name	Expression level (Human Protein Atlas)
ENSG00000010017	RANBP9	High
ENSG00000099995	SF3A1	High
ENSG00000123416	TUBA1B	High
ENSG00000162231	NXF1	High
ENSG00000205339	IPO7	High
ENSG00000135624	CCT7	High
ENSG00000121774	KHDRBS1	High
ENSG00000093000	NUP50	High
ENSG00000168439	STIP1	High
ENSG00000197837	H4C16	High
ENSG00000140044	JDP2	High
ENSG00000167291	TBC1D16	High
ENSG00000079785	DDX1	High
ENSG00000150768	DLAT	High
ENSG00000091140	DLD	High
ENSG00000119689	DLST	High
ENSG00000065361	ERBB3	High
ENSG00000083857	FAT1	High
ENSG00000150753	CCT5	High
ENSG00000100813	ACIN1	High
ENSG00000004487	KDM1A	High
ENSG00000136274	NACAD	High
ENSG00000089597	GANAB	High
ENSG00000015676	NUDCD3	High
ENSG00000168522	FNTA	High
ENSG00000167978	SRRM2	High
ENSG00000107201	RIGI	High
ENSG00000014138	POLA2	High
ENSG00000174744	BRMS1	High
ENSG00000116161	CACYBP	High
ENSG00000158373	H2BC5	High
ENSG00000044574	HSPA5	High
ENSG00000173110	HSPA6	High
ENSG00000096384	HSP90AB1	High
ENSG00000140443	IGF1R	High
ENSG00000095002	MSH2	High
ENSG00000133026	MYH10	High
ENSG00000136098	NEK3	High
ENSG00000105953	OGDH	High
ENSG00000183258	DDX41	High
ENSG00000131828	PDHA1	High
ENSG00000168291	PDHB	High
ENSG00000183785	TUBA8	High
ENSG00000121879	PIK3CA	High
ENSG00000104960	PTOV1	High
ENSG00000140464	PML	High
ENSG00000064545	TMEM161A	High
ENSG00000170242	USP47	High
ENSG00000197785	ATAD3A	High
ENSG00000154229	PRKCA	High
ENSG00000143079	CTTNBP2NL	High
ENSG00000087191	PSMC5	High
ENSG00000173692	PSMD1	High
ENSG00000175166	PSMD2	High
ENSG00000248098	BCKDHA	High
ENSG00000104856	RELB	High
ENSG00000204713	TRIM27	High
ENSG00000137154	RPS6	High
ENSG00000161267	BDH1	High
ENSG00000165025	SYK	High
ENSG00000166598	HSP90B1	High
ENSG00000163468	CCT3	High
ENSG00000150991	UBC	High
ENSG00000186591	UBE2H	High
ENSG00000079246	XRCC5	High
ENSG00000164924	YWHAZ	High
ENSG00000167552	TUBA1A	High
ENSG00000167397	VKORC1	High
ENSG00000114107	CEP70	High
ENSG00000110435	PDHX	High
ENSG00000089693	MLF2	High
ENSG00000124486	USP9X	High
ENSG00000135636	DYSF	High
ENSG00000276180	H4C9	High
ENSG00000273703	H2BC14	High
ENSG00000275714	H3C1	High
ENSG00000078747	ITCH	High
ENSG00000102189	EEA1	High
ENSG00000196233	LCOR	High
ENSG00000141076	UTP4	High
ENSG00000105974	CAV1	High
ENSG00000129993	CBFA2T3	High
ENSG00000147130	ZMYM3	High
ENSG00000134056	MRPS36	High
ENSG00000105197	TIMM50	High
ENSG00000148308	GTF3C5	High
ENSG00000137055	PLAA	High
ENSG00000151929	BAG3	High
ENSG00000105993	DNAJB6	Medium
ENSG00000104833	TUBB4A	Medium
ENSG00000188229	TUBB4B	Medium
ENSG00000123131	PRDX4	Medium
ENSG00000110090	CPT1A	Medium
ENSG00000183048	SLC25A10	Medium
ENSG00000083799	CYLD	Medium
ENSG00000197102	DYNC1H1	Medium
ENSG00000066044	ELAVL1	Medium
ENSG00000004455	AK2	Medium
ENSG00000179950	PUF60	Medium
ENSG00000089163	SIRT4	Medium
ENSG00000010810	FYN	Medium
ENSG00000198873	GRK5	Medium
ENSG00000123358	NR4A1	Medium
ENSG00000137285	TUBB2B	Medium
ENSG00000114030	KPNA1	Medium
ENSG00000162772	ATF3	Medium
ENSG00000149311	ATM	Medium
ENSG00000198400	NTRK1	Medium
ENSG00000141959	PFKL	Medium
ENSG00000102144	PGK1	Medium
ENSG00000152684	PELO	Medium
ENSG00000172530	BANP	Medium
ENSG00000168872	DDX19A	Medium
ENSG00000123143	PKN1	Medium
ENSG00000083123	BCKDHB	Medium
ENSG00000173039	RELA	Medium
ENSG00000130779	CLIP1	Medium
ENSG00000155229	MMS19	Medium
ENSG00000182199	SHMT2	Medium
ENSG00000127152	BCL11B	Medium
ENSG00000173473	SMARCC1	Medium
ENSG00000120438	TCP1	Medium
ENSG00000137267	TUBB2A	Medium
ENSG00000072401	UBE2D1	Medium
ENSG00000170142	UBE2E1	Medium
ENSG00000082898	XPO1	Medium
ENSG00000214706	IFRD2	Medium
ENSG00000163681	SLMAP	Medium
ENSG00000187555	USP7	Medium
ENSG00000129680	MAP7D3	Medium
ENSG00000147459	DOCK5	Medium
ENSG00000138629	UBL7	Medium
ENSG00000166833	NAV2	Medium
ENSG00000166037	CEP57	Medium
ENSG00000148396	SEC16A	Medium
ENSG00000188906	LRRK2	Low
ENSG00000137992	DBT	Low
ENSG00000178568	ERBB4	Low
ENSG00000139083	ETV6	Low
ENSG00000178053	MLF1	Low
ENSG00000132780	NASP	Low
ENSG00000132646	PCNA	Low
ENSG00000075624	ACTB	Low
ENSG00000069399	BCL3	Low
ENSG00000151748	SAV1	Low
ENSG00000132793	LPIN3	Low
ENSG00000084774	CAD	Low
ENSG00000110031	LPXN	Low
ENSG00000213999	MEF2B	NA
ENSG00000124762	CDKN1A	NA
ENSG00000228913	UBD	NA
ENSG00000184575	XPOT	NA
ENSG00000162711	NLRP3	NA
ENSG00000124207	CSE1L	NA
ENSG00000169252	ADRB2	NA
ENSG00000175197	DDIT3	NA
ENSG00000179407	DNAJB8	NA
ENSG00000138798	EGF	NA
ENSG00000141736	ERBB2	NA
ENSG00000156603	MED19	NA
ENSG00000165140	FBP1	NA
ENSG00000176678	FOXL1	NA
ENSG00000257365	FNTB	NA
ENSG00000082516	GEMIN5	NA
ENSG00000004142	POLDIP2	NA
ENSG00000176302	FOXR1	NA
ENSG00000292169	ABT1	NA
ENSG00000285049	CPSF1	NA
ENSG00000160447	PKN3	NA
ENSG00000114315	HES1	NA
ENSG00000236251	HSPA1L	NA
ENSG00000126803	HSPA2	NA
ENSG00000183955	KMT5A	NA
ENSG00000171433	GLOD5	NA
ENSG00000073111	MCM2	NA
ENSG00000166508	MCM7	NA
ENSG00000067057	PFKP	NA
ENSG00000067225	PKM	NA
ENSG00000132207	SLX1A	NA
ENSG00000044459	CNTLN	NA
ENSG00000183337	BCOR	NA
ENSG00000186298	PPP1CC	NA
ENSG00000141026	MED9	NA
ENSG00000163939	PBRM1	NA
ENSG00000151849	CENPJ	NA
ENSG00000239713	APOBEC3G	NA
ENSG00000241343	RPL36A	NA
ENSG00000139618	BRCA2	NA
ENSG00000104804	TULP2	NA
ENSG00000109332	UBE2D3	NA
ENSG00000109906	ZBTB16	NA
ENSG00000122386	ZNF205	NA
ENSG00000181625	SLX1B	NA
ENSG00000179941	BBS10	NA
ENSG00000197056	ZMYM1	NA
ENSG00000138081	FBXO11	NA
ENSG00000139734	DIAPH3	NA
ENSG00000126012	KDM5C	NA
ENSG00000164338	UTP15	NA
ENSG00000125630	POLR1B	NA
ENSG00000291745	MED10	NA
ENSG00000131910	NR0B2	NA
ENSG00000124813	RUNX2	NA
ENSG00000088986	DYNLL1	NA
ENSG00000107862	GBF1	NA
ENSG00000170049	KCNAB3	NA
ENSG00000173226	IQCB1	NA
ENSG00000111913	RIPOR2	NA
ENSG00000101265	RASSF2	NA
ENSG00000177853	ZNF518A	NA
ENSG00000116688	MFN2	NA
ENSG00000012504	NR1H4	NA

## Sheet: Table S2
Table S2 HDAC6 interacting protein binding sites with their references.
Protein	HDAC6 domain	PubMed ID
PRKCZ	DD1 AND DD2	PMID: 25860570
CTTN	DD1 AND DD2	PMID: 17643370
MIIP	DD1 AND DD2	PMID: 20008322
TUBB	DD1 AND DD2	PMID:12606581
GARS	DD1 AND DD2	PMID: 29520015
GRK2	DD2	PMID: 22193721
HSP90	ZnF-UBP	PMID: 15916966
KAT5	DD1 AND DD2	PMID: 24302573
EP400	DD1 AND DD2	PMID: 24302573
PRKN	DD1 AND DD2	PMID: 19036992
G3BP1	DD1 OR DD2	PMID: 18079183
CYLD	DD1 OR DD2	PMID: 19893491
KU70	DD1 OR DD2	PMID: 21847364
HIF1A	ZnF-UBP	PMID: 28116619
EP300	DD1 OR DD2	PMID: 19344692
MAPK3	DD1 OR DD2	PMID: 24089523
MAPK1	DD1 OR DD2	PMID: 24089523
MAP3K5	DD1	PMID: 32275885
UBD	DD1	PMID: 19033385
CSNK2	DMB	PMID: 21486957
DYNEIN	DMB	PMID: 14675537
SOD1	SE14	PMID: 23580651
HSPA4	SE14	PMID: 33139698
MAPT	SE14	PMID: 18636984
MAPT	DD2	PMID: 33139698
TARDBP	SE14	PMID: 30630951
HSPA8	SE14	PMID: 33139698
SQSTM1	DD2	PMID: 24086678
HDAC9	DD2	PMID: 25873389
BIRC5	DD2	PMID: 22334690
CCDC141	DD2	PMID: 27737934
EGFR	DD2	PMID: 24089523
TAT	DD2	PMID: 21220424
TUBA	DD2	PMID: 16412385
PROM1	DD2	PMID: 23084749
MIF	DD2	PMID: 35585040
PPP1CA	DD2	PMID: 14670976
HTT	ZnF-UBP	PMID: 16192271
CFTR	ZnF-UBP	PMID: 14675537
ISG15	ZnF-UBP	PMID: 25429107
HSF1A	ZnF-UBP	PMID: 17785525
CDC20	ZnF-UBP	PMID: 19167333

## Sheet: Table S3
Table S3 HDAC6-protein interactions identified through HDAC6 inhibition.
Protein name	Protein name (status)	Alternative name	Name type	Association direction	Association type	HDAC6 inhibition method	PubMed ID	Notes
GLI1	GLI1		Gene name	Downregulates	mRNA/protein expression (-)	siRNA (HDAC6-specific)	PMID:29222038
PTCH1	PTCH1		Gene name	Downregulates	mRNA/protein expression (-)	siRNA (HDAC6-specific)	PMID:29222038
PTCH2	PTCH2		Gene name	Downregulates	mRNA/protein expression (-)	siRNA (HDAC6-specific)	PMID:29222038
CHEK1	CHEK1		Gene name	Downregulates	mRNA/protein expression (-)	siRNA (HDAC6-specific)	PMID:29222038
XIAP	XIAP		Gene name	Downregulates	mRNA/protein expression (-)	siRNA (HDAC6-specific)	PMID:29222038
MYC	MYC	c-Myc	Gene name	Downregulates	mRNA/protein expression (-)	siRNA (HDAC6-specific)	PMID:29222038
MKI67	MKI67		Gene name	Downregulates	mRNA/protein expression (-)	siRNA (HDAC6-specific)	PMID:29222038
PECAM1	PECAM1		Gene name	Downregulates	mRNA/protein expression (-)	siRNA (HDAC6-specific)	PMID:29222038
GLI2	GLI2		Gene name	Downregulates	mRNA/protein expression (-)	ACY-1215 (HDAC6-specific); CAY-10603 (HDAC6-specific)	PMID:25552369
MAPT	MAPT		Gene name	Upregulates	Degradation (+/-)	siRNA (HDAC6-specific); M344 (HDAC6-specific)	PMID:22492994
PTGES3	PTGES3		Gene name	Downregulates	mRNA/protein expression (-)	siRNA (HDAC6-specific); M344 (HDAC6-specific)	PMID:22492994
DRD2	DRD2		Gene name	Downregulates	mRNA/protein expression (-)	Hdac6 KO mice	PMID:27544826
NCF1	NCF1		Gene name	Downregulates	mRNA/protein expression (-)	Hdac6 KO mice	PMID:28499252
CYBB	CYBB		Gene name	Downregulates	mRNA/protein expression (-)	Hdac6 KO mice	PMID:28499252
CYBA	CYBA		Gene name	Downregulates	mRNA/protein expression (-)	Hdac6 KO mice	PMID:28499252
CCL2	CCL2		Gene name	Downregulates	mRNA/protein expression (-)	Tubastatin A (HDAC6-specific); siRNA (HDAC6-specific)	PMID:26031809
CXCL8	CXCL8		Gene name	Downregulates	mRNA/protein expression (-)	Tubastatin A (HDAC6-specific); siRNA (HDAC6-specific)	PMID:26031809
CXCL10	CXCL10		Gene name	Downregulates	mRNA/protein expression (-)	Tubastatin A (HDAC6-specific); siRNA (HDAC6-specific)	PMID:26031809
ICAM1	ICAM1		Gene name	Downregulates	mRNA/protein expression (-)	Tubastatin A (HDAC6-specific); siRNA (HDAC6-specific)	PMID:26031809
VCAM1	VCAM1		Gene name	Downregulates	mRNA/protein expression (-)	Tubastatin A (HDAC6-specific); siRNA (HDAC6-specific)	PMID:26031809
ERK	ERK		Gene name	Downregulates	Phosphorylation (-)	siRNA (HDAC6-specific)	PMID:26031809
JNK	JNK		Gene name	Downregulates	Phosphorylation (-)	siRNA (HDAC6-specific)	PMID:26031809
MAPK14	MAPK14		Gene name	Downregulates	Phosphorylation (-)	siRNA (HDAC6-specific)	PMID:26031809
RELA	RELA	NF-ĸB p65	Gene name	Downregulates	Phosphorylation (-)	siRNA (HDAC6-specific)	PMID:26031809
IKBK	IKBK	IKKβ	Protein complex	Downregulates	Phosphorylation (-)	siRNA (HDAC6-specific)	PMID:26031809
JUN	JUN		Gene name	Downregulates	Phosphorylation (-)	siRNA (HDAC6-specific)	PMID:26031809
NFKB	NFKB	NF-ĸB	Protein complex	Downregulates	Other	siRNA (HDAC6-specific)	PMID:26031809
RELA	RELA	NF-ĸB p65	Gene name	Downregulates	Other	siRNA (HDAC6-specific)	PMID:26031809
NFKBIA	NFKBIA	IĸBα	Gene name	Downregulates	Degradation (+/-)	siRNA (HDAC6-specific)	PMID:26031809
JUN	JUN		Gene name	Downregulates	Transport/localization	siRNA (HDAC6-specific)	PMID:26031809
FOS	FOS		Gene name	Downregulates	Transport/localization	siRNA (HDAC6-specific)	PMID:26031809
JUN	JUN	AP-1	Gene name	Downregulates	Other	siRNA (HDAC6-specific)	PMID:26031809
SMAD7	SMAD7		Gene name	Upregulates	mRNA/protein expression (+)	siRNA (HDAC6-specific)	PMID:28735518
SMN2	SMN2		Gene name	Upregulates	mRNA/protein expression (+)	shRNA (HDAC6-specific)	PMID:21925145
ANK3	ANK3		Gene name	Alters	Transport/localization	Tubacin A (HDAC6-specific)	PMID:20886111
KIF5C	KIF5C		Gene name	Alters	Transport/localization	shRNA (HDAC6-specific)	PMID:20886111
NFE2L2	NFE2L2	NRF2	Gene name	Upregulates	Protein activity (+/-)	ING-6 (HDAC6-specific); ING-66 (HDAC6-specific)	PMID:29338172
HIF1A	HIF1A	HiF-1α	Gene name	Upregulates	Protein activity (+/-)	ING-6 (HDAC6-specific); ING-66 (HDAC6-specific)	PMID:29338172
PTEN	PTEN		Gene name	Upregulates	Phosphorylation (+)	C1A (HDAC6-specific); SAHA (pan HDAC inhibitor); Tubastatin A (HDAC6-specific); siRNA (HDAC6-specific)	PMID:27362804	Inactivation phosphorylation
AKT	AKT		Gene name	Upregulates	Phosphorylation (+)	C1A (HDAC6-specific); SAHA (pan HDAC inhibitor); Tubastatin A (HDAC6-specific); siRNA (HDAC6-specific)	PMID:27362804
CASP3/7	CASP3/7		Protein complex	Upregulates	Protein activity (+/-)	C1A (HDAC6-specific); SAHA (pan HDAC inhibitor); Tubastatin A (HDAC6-specific); siRNA (HDAC6-specific)	PMID:27362804
SNCA	SNCA		Gene name	Upregulates	mRNA/protein expression (+)	siRNA (HDAC6-specific); Tubacin A (HDAC6-specific)	PMID:21235576
LC3-II	LC3-II		Modified protein	Downregulates	mRNA/protein expression (-)	siRNA (HDAC6-specific); Tubacin A (HDAC6-specific)	PMID:21235576
CREB1	CREB1		Gene name	Upregulates	Phosphorylation (+)	Tubastatin A (HDAC6-specific)	PMID:29463911
BDNF	BDNF		Gene name	Upregulates	mRNA/protein expression (+)	Tubastatin A (HDAC6-specific)	PMID:29463911
BDNF	BDNF		Gene name	Upregulates	Transport/localization	Trichostatin A (HDAC6-specific), SAHA (pan HDAC)	PMID:17392473
SQSTM1	SQSTM1	P62	Gene name	Upregulates	mRNA/protein expression (+)	J22352 (HDAC6-specific)	PMID:30885763
MAP1LC3	MAP1LC3	LC3	Gene family	Upregulates	mRNA/protein expression (+)	J22352 (HDAC6-specific)	PMID:30885763
CD274	CD274	PD-L1	Gene name	Downregulates	mRNA/protein expression (-)	J22352 (HDAC6-specific)	PMID:30885763
MAPK14	MAPK14		Gene name	Downregulates	Phosphorylation (-)	Tubastatin A (HDAC6-specific)	PMID:31124385
IL6	IL6		Gene name	Upregulates	mRNA/protein expression (+)	Tubastatin A (HDAC6-specific)	PMID:31124385
TNF	TNF		Gene name	Upregulates	mRNA/protein expression (+)	Tubastatin A (HDAC6-specific)	PMID:31124385
GAP43	GAP43		Gene name	Upregulates	mRNA/protein expression (+)	Tubastatin A (HDAC6-specific)	PMID:31264264
CASP3	CASP3		Gene name	Downregulates	Protein activity (+/-)	shRNA (HDAC6-specific)	PMID:31354911
USO1	USO1	P115	Gene name	Downregulates	Degradation (+/-)	shRNA (HDAC6-specific)	PMID:31354911
CHAT	CHAT		Gene name	Upregulates	mRNA/protein expression (+)	Tubastatin A (HDAC6-specific)	PMID:31432127
MAPT	MAPT	TAU	Gene name	Downregulates	Phosphorylation (-)	Tubastatin A (HDAC6-specific)	PMID:31432127
GSK3B	GSK3B		Gene name	Upregulates	Phosphorylation (+)	Tubastatin A (HDAC6-specific)	PMID:31432127
COX	COX	Cytochrome c oxidase	Protein complex	Upregulates	Protein activity (+/-)	ACY-1215 (HDAC6-specific)	PMID:31571096
MAPT	MAPT	TAU	Gene name	Downregulates	mRNA/protein expression (-)	CKD-504 (HDAC6-specific)	PMID:31763743
DLG4	DLG4		Gene name	Upregulates	mRNA/protein expression (+)	CKD-504 (HDAC6-specific)	PMID:31763743
HSPA8	HSPA8	HSC70	Gene name	Upregulates	Acetylation (+)	CKD-504 (HDAC6-specific)	PMID:31763743
HSP90	HSP90		Gene family	Upregulates	Acetylation (+)	CKD-504 (HDAC6-specific)	PMID:31763743
MAPT	MAPT	TAU	Gene name	Upregulates	Acetylation (+)	CKD-504 (HDAC6-specific)	PMID:31763743
HSP105	HSP105		Gene family	Upregulates	Acetylation (+)	CKD-504 (HDAC6-specific)	PMID:31763743
HSP70	HSP70		Gene family	Upregulates	Acetylation (+)	CKD-504 (HDAC6-specific)	PMID:31763743
DNAJA1	DNAJA1		Gene name	Upregulates	Acetylation (+)	CKD-504 (HDAC6-specific)	PMID:31763743
RNF14	RNF14		Gene name	Upregulates	Acetylation (+)	CKD-504 (HDAC6-specific)	PMID:31763743
UBE2O	UBE2O		Gene name	Upregulates	Acetylation (+)	CKD-504 (HDAC6-specific)	PMID:31763743
DYNC	DYNC	Dynein	Gene family	Upregulates	mRNA/protein expression (+)	Tubastatin A (HDAC6-specific)	PMID:31794745
KIFF11	KIFF11	Kinesin-5	Gene name	Upregulates	mRNA/protein expression (+)	Tubastatin A (HDAC6-specific)	PMID:31794745
MAP1LC3B	MAP1LC3B	LC3B	Gene name	Downregulates	mRNA/protein expression (-)	Tubastatin A (HDAC6-specific)	PMID:31794745
SQSTM1	SQSTM1	P62	Gene name	Downregulates	mRNA/protein expression (-)	Tubastatin A (HDAC6-specific)	PMID:31794745
FGF21	FGF21		Gene name	Upregulates	mRNA/protein expression (+)	Tubastatin A (HDAC6-specific)	PMID:26790818
KLB	KLB		Gene name	Upregulates	mRNA/protein expression (+)	Tubastatin A (HDAC6-specific)	PMID:26790818
CASP1	CASP1		Gene name	Downregulates	mRNA/protein expression (-)	Tubastatin A (HDAC6-specific)	PMID:32296327
NLRP3	NLRP3		Gene name	Downregulates	mRNA/protein expression (-)	Tubastatin A (HDAC6-specific)	PMID:32296327
IL1B	IL1B		Gene name	Downregulates	mRNA/protein expression (-)	Tubastatin A (HDAC6-specific)	PMID:32296327
TH	TH		Gene name	Upregulates	mRNA/protein expression (+)	Tubastatin A (HDAC6-specific)	PMID:32296327
PRX2	PRX2		Gene name	Upregulates	Acetylation (+)	Tubastatin A (HDAC6-specific)	PMID:32296327
TARDBP	TARDBP		Gene name	Downregulates	mRNA/protein expression (-)	Tubastatin A (HDAC6-specific)	PMID:33694180
TARDBP	TARDBP		Gene name	Alters	Transport/localization	Tubastatin A (HDAC6-specific)	PMID:33694180
NDUFV1	NDUFV1		Gene name	Upregulates	Acetylation (+)	HGC (HDAC1/HDAC6 inhibitor)	PMID:33851105
TH	TH		Gene name	Upregulates	mRNA/protein expression (+)	HGC (HDAC1/HDAC6 inhibitor)	PMID:33851105
CRMP2	CRMP2		Gene name	Upregulates	Phosphorylation (+)	C11(GSK-β/HDAC6 dual inhibitor)	PMID:34073043
AKT	AKT		Gene name	Upregulates	Phosphorylation (+)	C11(GSK-β/HDAC6 dual inhibitor)	PMID:34073043
GSK3B	GSK3B	GSK-3β	Gene name	Upregulates	Phosphorylation (+)	C11(GSK-β/HDAC6 dual inhibitor)	PMID:34073043
ANK3	ANK3		Gene name	Alters	Transport/localization	Trichostatin A (pan HDAC inhibitor); shRNA (HDAC6-specific)	PMID:20886111
ANK3	ANK3		Gene name	Downregulates	mRNA/protein expression (-)	Tubastatin A (HDAC6-specific); shRNA (HDAC6-specific)	PMID:34458961
IL10	IL10		Gene name	Upregulates	mRNA/protein expression (+)	ACY-1083 (HDAC6-specific)	PMID:34915156
DLG4	DLG4		Gene name	Upregulates	mRNA/protein expression (+)	ACY-1083 (HDAC6-specific)	PMID:34976203
TGFBR1	TGFBR1		Gene name	Upregulates	mRNA/protein expression (+)	ACY-1083 (HDAC6-specific)	PMID:34976203
SLCO2B1	SLCO2B1		Gene name	Upregulates	mRNA/protein expression (+)	ACY-1083 (HDAC6-specific)	PMID:34976203
FERMT3	FERMT3		Gene name	Upregulates	mRNA/protein expression (+)	ACY-1083 (HDAC6-specific)	PMID:34976203
CX3CR1	CX3CR1		Gene name	Upregulates	mRNA/protein expression (+)	ACY-1083 (HDAC6-specific)	PMID:34976203
TMEM119	TMEM119		Gene name	Upregulates	mRNA/protein expression (+)	ACY-1083 (HDAC6-specific)	PMID:34976203
CSF1R	CSF1R		Gene name	Upregulates	mRNA/protein expression (+)	ACY-1083 (HDAC6-specific)	PMID:34976203
MEF2A	MEF2A		Gene name	Upregulates	mRNA/protein expression (+)	ACY-1083 (HDAC6-specific)	PMID:34976203
SALL1	SALL1		Gene name	Upregulates	mRNA/protein expression (+)	ACY-1083 (HDAC6-specific)	PMID:34976203
MAF	MAF		Gene name	Upregulates	mRNA/protein expression (+)	ACY-1083 (HDAC6-specific)	PMID:34976203
GPR34	GPR34		Gene name	Upregulates	mRNA/protein expression (+)	ACY-1083 (HDAC6-specific)	PMID:34976203
LRBA	LRBA		Gene name	Upregulates	mRNA/protein expression (+)	ACY-1083 (HDAC6-specific)	PMID:34976203
MED12L	MED12L		Gene name	Upregulates	mRNA/protein expression (+)	ACY-1083 (HDAC6-specific)	PMID:34976203
APOE	APOE		Gene name	Downregulates	mRNA/protein expression (-)	ACY-1083 (HDAC6-specific)	PMID:34976203
CSF2RA	CSF2RA		Gene name	Downregulates	mRNA/protein expression (-)	ACY-1083 (HDAC6-specific)	PMID:34976203
JUN	JUN		Gene name	Downregulates	mRNA/protein expression (-)	ACY-1083 (HDAC6-specific)	PMID:34976203
COX6C	COX6C		Gene name	Downregulates	mRNA/protein expression (-)	ACY-1083 (HDAC6-specific)	PMID:34976203
TLR7	TLR7		Gene name	Downregulates	mRNA/protein expression (-)	ACY-1083 (HDAC6-specific)	PMID:34976203
TTR	TTR		Gene name	Downregulates	mRNA/protein expression (-)	ACY-1083 (HDAC6-specific)	PMID:34976203
MKI67	MKI67		Gene name	Downregulates	mRNA/protein expression (-)	MPT0B291 (HDAC6-specific); Trichostatin A (HDAC6-specific); siRNA (HDAC6-specific)	PMID:35109908
LINC00461	LINC00461		Gene name	Downregulates	mRNA/protein expression (-)	MPT0B291 (HDAC6-specific); Trichostatin A (HDAC6-specific); siRNA (HDAC6-specific)	PMID:35109908
TOP2A	TOP2A		Gene name	Downregulates	mRNA/protein expression (-)	MPT0B291 (HDAC6-specific); Trichostatin A (HDAC6-specific); siRNA (HDAC6-specific)	PMID:35109908
CNOT6	CNOT6		Gene name	Upregulates	mRNA/protein expression (+)	MPT0B291 (HDAC6-specific); Trichostatin A (HDAC6-specific); siRNA (HDAC6-specific)	PMID:35109908
FUS	FUS		Gene name	Downregulates	mRNA/protein expression (-)	MPT0B291 (HDAC6-specific); Trichostatin A (HDAC6-specific); siRNA (HDAC6-specific)	PMID:35109908
MIF	MIF		Gene name	Upregulates	Acetylation (+)	Trichostatin A (pan HDAC inhibitor); Tubastatin A (HDAC6-specific)	PMID:35585040
MDH1	MDH1		Gene name	Upregulates	Acetylation (+)	Tubastatin A (HDAC6-specific); siRNA (HDAC6-specific); Hdac6 KO mice	PMID:35678904
BAX	BAX		Gene name	Downregulates	mRNA/protein expression (-)	siRNA (HDAC6-specific)	PMID:35678904
CASP3	CASP3 (cleaved)		Gene name	Downregulates	mRNA/protein expression (-)	siRNA (HDAC6-specific)	PMID:35678904
ERK	ERK		Gene name	Downregulates	Phosphorylation (-)	Tubastatin A (HDAC6-specific); Tubastatin A with cyclopamine (HDAC6/Hh dual inhibition)	PMID:36982845
LC3-II	LC3-II		Modified protein	Upregulates	mRNA/protein expression (+)	Tubastatin A with cyclopamine (HDAC6/Hh dual inhibition)	PMID:36982845
AKT1	AKT1		Gene name	Downregulates	Phosphorylation (-)	Tubastatin A (HDAC6-specific); Tubastatin A with cyclopamine (HDAC6/Hh dual inhibition)	PMID:36982845
SQSTM1	SQSTM1		Gene name	Upregulates	mRNA/protein expression (+)	Tubastatin A with cyclopamine (HDAC6/Hh dual inhibition)	PMID:36982845
LAMP1	LAMP1		Gene name	Upregulates	mRNA/protein expression (+)	Tubastatin A with cyclopamine (HDAC6/Hh dual inhibition)	PMID:36982845
MSH2	MSH2		Gene name	Upregulates	mRNA/protein expression (+)	A452 (HDAC6-specific); ACY-1215 (HDAC6-specific)	PMID:31810938	TMZ-resistant T98G cells. *TMZ=Temozolomide
MSH6	MSH6		Gene name	Upregulates	mRNA/protein expression (+)	A452 (HDAC6-specific); ACY-1215 (HDAC6-specific); CAY10603 (HDAC6-specific); Tubastatin A (HDAC6-specific)	PMID:31810938	TMZ-resistant T98G cells
MSH6	MSH6		Gene name	Downregulates	mRNA/protein expression (-)	A452 (HDAC6-specific); ACY-1215 (HDAC6-specific); CAY10603 (HDAC6-specific); Tubastatin A (HDAC6-specific)	PMID:31810938	TMZ-sensitive U87 cells
MSH2	MSH2		Gene name	Downregulates	mRNA/protein expression (-)	A452 (HDAC6-specific); ACY-1215 (HDAC6-specific); CAY10603 (HDAC6-specific); Tubastatin A (HDAC6-specific)	PMID:31810938	TMZ-sensitive U87 cells
MGMT	MGMT		Gene name	Downregulates	mRNA/protein expression (-)	A452 (HDAC6-specific); ACY-1215 (HDAC6-specific)	PMID:31810938	TMZ-resistant T98G cells
MGMT	MGMT		Gene name	Upregulates	mRNA/protein expression (+)	A452 (HDAC6-specific); ACY-1215 (HDAC6-specific); CAY10603 (HDAC6-specific)	PMID:31810938	TMZ-sensitive U87 cells
EGFR	EGFR		Gene name	Downregulates	Phosphorylation (-)	A452 (HDAC6-specific); ACY-1215 (HDAC6-specific); CAY10603 (HDAC6-specific)	PMID:31810938	GBM cells
TP53	TP53		Gene name	Downregulates	mRNA/protein expression (-)	A452 (HDAC6-specific); ACY-1215 (HDAC6-specific); CAY10603 (HDAC6-specific); Tubastatin A (HDAC6-specific)	PMID:31810938	TMZ-resistant T98G cells
TP53	TP53		Gene name	Upregulates	mRNA/protein expression (+)	A452 (HDAC6-specific); CAY10603 (HDAC6-specific)	PMID:31810938	TMZ-sensitive U87 cells
PARP	PARP (cleaved)		Gene name	Upregulates	mRNA/protein expression (+)	A452 (HDAC6-specific); ACY-1215 (HDAC6-specific)	PMID:31810938	GBM cells
CASP3	CASP3 (active)		Gene name	Upregulates	mRNA/protein expression (+)	A452 (HDAC6-specific); ACY-1215 (HDAC6-specific)	PMID:31810938	GBM cells
GRIA1	GRIA1		Gene name	Downregulates	mRNA/protein expression (-)	Trichostatin A (pan HDAC inhibitor)	PMID:22331421
GRIA2	GRIA2		Gene name	Downregulates	mRNA/protein expression (-)	Trichostatin A (pan HDAC inhibitor)	PMID:22331421
SGK1	SGK1		Gene name	Downregulates	mRNA/protein expression (-)	Trichostatin A (pan HDAC inhibitor)	PMID:22331421
SGK3	SGK3		Gene name	Downregulates	mRNA/protein expression (-)	Trichostatin A (pan HDAC inhibitor)	PMID:22331421
LAMP2A	LAMP2A		Protein isoform	Upregulates	mRNA/protein expression (+)	siRNA (HDAC6-specific)	PMID:26649145
HSPA8	HSPA8		Gene name	Upregulates	mRNA/protein expression (+)	siRNA (HDAC6-specific)	PMID:26649145
LAMP1	LAMP1		Gene name	Upregulates	mRNA/protein expression (+)	siRNA (HDAC6-specific)	PMID:26649145
HSP90	HSP90		Gene family	Upregulates	Acetylation (+)	siRNA (HDAC6-specific)	PMID:26649145
IFNG	IFNG		Gene name	Downregulates	mRNA/protein expression (-)	CKD-506 (HDAC6-specific)	PMID:34262061
IL12	IL12		Gene name	Downregulates	mRNA/protein expression (-)	CKD-506 (HDAC6-specific)	PMID:34262061
IL17A	IL17A		Gene name	Downregulates	mRNA/protein expression (-)	CKD-506 (HDAC6-specific)	PMID:34262061
IL1B	IL1B		Gene name	Downregulates	mRNA/protein expression (-)	CKD-506 (HDAC6-specific)	PMID:34262061
IL4	IL4		Gene name	Downregulates	mRNA/protein expression (-)	CKD-506 (HDAC6-specific)	PMID:34262061
TNF	TNF		Gene name	Downregulates	mRNA/protein expression (-)	CKD-506 (HDAC6-specific)	PMID:34262061
OCLN	OCLN		Gene name	Upregulates	mRNA/protein expression (+)	CKD-506 (HDAC6-specific)	PMID:34262061
PHF1	PHF1		Gene name	Downregulates	Degradation (+/-)	Protopine (HDAC6-specific)	PMID:34936968
HSP70	HSP70		Gene family	Upregulates	mRNA/protein expression (+)	Protopine (HDAC6-specific)	PMID:34936968
HSP90	HSP90		Gene family	Upregulates	mRNA/protein expression (+)	Protopine (HDAC6-specific)	PMID:34936968
HSPA8	HSPA8	HCS70	Gene name	Upregulates	mRNA/protein expression (+)	Protopine (HDAC6-specific)	PMID:34936968
CDKN1A	CDKN1A		Gene name	Upregulates	mRNA/protein expression (+)	TH34 (Inhibitor of HDAC6/8/10)	PMID:29947893	in both TP53-mutated and TP53-wild type neuroblastoma cells
NTRK1	NTRK1		Gene name	Upregulates	mRNA/protein expression (+)	TH34 (Inhibitor of HDAC6/8/10)	PMID:29947893
BBC3	BBC3		Gene name	Upregulates	mRNA/protein expression (+)	TH34 (Inhibitor of HDAC6/8/10)	PMID:29947893
H3	H3		Protein complex	Upregulates	Acetylation (+)	SNC-121 (delta-opioid receptor agonist that decreases HDACs class I and class IIb activities)	PMID:32915982	acetylation BY HATs(histone acetyltransferases) in astrocytes
H2B	H2B		Protein complex	Upregulates	Acetylation (+)	SNC-121 (delta-opioid receptor agonist that decreases HDACs class I and class IIb activities)	PMID:32915982	acetylation BY HATs(histone acetyltransferases) in astrocytes
H4	H4		Protein complex	Upregulates	Acetylation (+)	SNC-121 (delta-opioid receptor agonist that decreases HDACs class I and class IIb activities)	PMID:32915982	acetylation BY HATs(histone acetyltransferases) in astrocytes
HDAC1	HDAC1		Gene name	Downregulates	mRNA/protein expression (-)	SNC-121 (delta-opioid receptor agonist that decreases HDACs class I and class IIb activities)	PMID:32915982
HDAC2	HDAC2		Gene name	Downregulates	mRNA/protein expression (-)	SNC-121 (delta-opioid receptor agonist that decreases HDACs class I and class IIb activities)	PMID:32915982
HDAC3	HDAC3		Gene name	Downregulates	mRNA/protein expression (-)	SNC-121 (delta-opioid receptor agonist that decreases HDACs class I and class IIb activities)	PMID:32915982
TNF	TNF		Gene name	Downregulates	mRNA/protein expression (-)	SNC-121 (delta-opioid receptor agonist that decreases HDACs class I and class IIb activities)	PMID:32915982
SNCA	SNCA		Gene name	Downregulates	mRNA/protein expression (-)	Venlafaxine (anti-depressant with HDAC6 inhibitory activity)	PMID:35104487
PRKN	PRKN		Gene name	Upregulates	mRNA/protein expression (+)	Venlafaxine (anti-depressant with HDAC6 inhibitory activity)	PMID:35104487
BECN1	BECN1		Gene name	Upregulates	mRNA/protein expression (+)	Venlafaxine (anti-depressant with HDAC6 inhibitory activity)	PMID:35104487
SQSTM1	SQSTM1		Gene name	Upregulates	mRNA/protein expression (+)	Venlafaxine (anti-depressant with HDAC6 inhibitory activity)	PMID:35104487
LC3-II	LC3-II		Modified protein	Upregulates	mRNA/protein expression (+)	Venlafaxine (anti-depressant with HDAC6 inhibitory activity)	PMID:35104487
BAX	BAX		Gene name	Downregulates	mRNA/protein expression (-)	Venlafaxine (anti-depressant with HDAC6 inhibitory activity)	PMID:35104487
CYCS	CYCS		Gene name	Downregulates	mRNA/protein expression (-)	Venlafaxine (anti-depressant with HDAC6 inhibitory activity)	PMID:35104487
CASP3	CASP3		Gene name	Downregulates	mRNA/protein expression (-)	Venlafaxine (anti-depressant with HDAC6 inhibitory activity)	PMID:35104487
BCL2	BCL2		Gene name	Upregulates	mRNA/protein expression (+)	Venlafaxine (anti-depressant with HDAC6 inhibitory activity)	PMID:35104487
H3	H3		Protein complex	Upregulates	mRNA/protein expression (+)	Venlafaxine (anti-depressant with HDAC6 inhibitory activity)	PMID:35104487
BDNF	BDNF		Gene name	Upregulates	mRNA/protein expression (+)	Venlafaxine (anti-depressant with HDAC6 inhibitory activity)	PMID:35104487
MAPK8IP3	MAPK8IP3		Gene name	Alters	Transport/localization	Trichostatin A (pan HDAC inhibitor)	PMID:17392473
